# Supplementary material for: Haemodynamic effects of inhaled nitric oxide in acute myocardial infarction complicated by right heart failure under ECPELLA support: case report
Source: Eur Heart J Case Rep. 2023 Aug 2;7(8):ytad369. doi: 10.1093/ehjcr/ytad369 (PMC10422691; doi:10.1093/ehjcr/ytad369)
Supplement: ytad369_Supplementary_Data [file ytad369_supplementary_data.zip]

Archive with 3 entries (3 files):
- video1.AVI
- video2.AVI
- author signature.pdf
